# Supplementary material for: The ontology of genetic susceptibility factors (OGSF) and its application in modeling genetic susceptibility to vaccine adverse events
Source: J Biomed Semantics. 2014 Apr 30;5:19. doi: 10.1186/2041-1480-5-19 (PMC4068904; doi:10.1186/2041-1480-5-19)
Supplement: Additional file 2 — Network characteristic measurements of each node in the use case 2 graph. The file includes in-degree, out-degree, degree, authority, hub, modularity, clustering, strength, local clustering coefficient, eigenvector centrality, PageRank, eccentricity, closeness centrality, betweenness centrality scores of the 24 nodes in the graph. The calculation was conducted by using Gephi software. [file 2041-1480-5-19-S2.xlsx]

## Sheet: Sheet1
Id	Label	In-Degree	Out-Degree	Degree	Authority	Hub	Modularity Class	Clustering Coefficient	Strenght	Local Clustering Coefficient	Eigenvector Centrality	PageRank	Eccentricity	Closeness Centrality	Betweenness Centrality
'A allele of rs839 SNP'	'A allele of rs839 SNP'	3	2	5	0.0769231	0.08	0	0.05	5	0.05	0.138995	0.0510735	1	1	5.5
'G allele of rs9282763 SNP'	'G allele of rs9282763 SNP'	3	2	5	0.0769231	0.08	0	0.05	5	0.05	0.138995	0.0510735	1	1	5.5
'T allele of rs1801133 SNP'	'T allele of rs1801133 SNP'	2	2	4	0.0576923	0.08	2	0	4	0	0.0770116	0.0475707	1	1	6
'C allele of rs2243268 SNP'	'C allele of rs2243268 SNP'	1	1	2	0.0384615	0.08	1	0.5	2	0.5	0.108938	0.02828	1	1	0
'T allele of rs2070874 SNP'	'T allele of rs2070874 SNP'	1	1	2	0.0384615	0.08	1	0.5	2	0.5	0.108938	0.02828	1	1	0
'A allele of rs2243290 SNP'	'A allele of rs2243290 SNP'	1	1	2	0.0384615	0.08	1	0.5	2	0.5	0.108938	0.02828	1	1	0
'haplotype 2 in IL4 gene'	'haplotype 2 in IL4 gene'	2	5	7	0.0576923	0.04	1	0.0714286	7	0.0714286	0.0300567	0.0397964	1	1	10
'haplotype 1 in IRF1 gene'	'haplotype 1 in IRF1 gene'	2	3	5	0.0576923	0.04	0	0.1	5	0.1	0.0300567	0.0397964	2	1.25	8
'positive conclusion 1 of genetic susceptibility_trial2'	'positive conclusion 1 of genetic susceptibility_trial2'	1	2	3	0.0384615	0.04	2	0	3	0	0.0150283	0.0397964	2	1.5	4
'positive conclusion 2 of genetic susceptibility_trial2'	'positive conclusion 2 of genetic susceptibility_trial2'	0	2	2	0	0.04	3	0	2	0	0	0.0215138	2	1.5	0
'positive conclusion 3 of genetic susceptibility_trial2'	'positive conclusion 3 of genetic susceptibility_trial2'	0	2	2	0	0.04	0	0	2	0	0	0.0215138	2	1.5	0
'positive conclusion 5 of genetic susceptibility_trial1'	'positive conclusion 5 of genetic susceptibility_trial1'	0	2	2	0	0.04	3	0	2	0	0	0.0215138	2	1.71429	0
'positive conclusion 4 of genetic susceptibility_trial1'	'positive conclusion 4 of genetic susceptibility_trial1'	0	2	2	0	0.04	3	0	2	0	0	0.0215138	3	1.83333	0
'negative conclusion 5 of genetic susceptibility_trial2'	'negative conclusion 5 of genetic susceptibility_trial2'	0	2	2	0	0.04	3	0	2	0	0	0.0215138	2	1.71429	0
'positive conclusion 4 of genetic susceptibility_trial2'	'positive conclusion 4 of genetic susceptibility_trial2'	0	2	2	0	0.04	3	0	2	0	0	0.0215138	3	1.83333	0
'positive conclusion 2 of genetic susceptibility_trial1'	'positive conclusion 2 of genetic susceptibility_trial1'	0	2	2	0	0.04	0	0	2	0	0	0.0215138	2	1.5	0
'positive conclusion 3 of genetic susceptibility_trial1'	'positive conclusion 3 of genetic susceptibility_trial1'	0	2	2	0	0.04	0	0	2	0	0	0.0215138	2	1.5	0
'positive conclusion 1 of genetic susceptibility_trial1'	'positive conclusion 1 of genetic susceptibility_trial1'	0	2	2	0	0.04	2	0	2	0	0	0.0215138	2	1.5	0
'genetic adverse event association clinical trial 2'	'genetic adverse event association clinical trial 2'	0	1	1	0	0.04	2	0	1	0	0	0.0215138	3	2.2	0
'systematic adverse event of smallpox vaccination'	'systematic adverse event of smallpox vaccination'	10	0	10	0.211538	0	3	0	10	0	0.197238	0.120701	0	0	0
'genetic susceptibility to vaccine adverse event'	'genetic susceptibility to vaccine adverse event'	5	0	5	0.115385	0	0	0.1	5	0.1	1	0.103184	0	0	0
'IL4 gene'	'IL4 gene'	4	0	4	0.0961538	0	1	0.25	4	0.25	0.728567	0.100375	0	0	0
'IRF1 gene'	'IRF1 gene'	2	0	2	0.0576923	0	0	0	2	0	0.600906	0.0649265	0	0	0
'MTHFR gene'	'MTHFR gene'	1	0	1	0.0384615	0	2	0	1	0	0.181218	0.0417284	0	0	0
