# Supplementary material for: The ontology of genetic susceptibility factors (OGSF) and its application in modeling genetic susceptibility to vaccine adverse events
Source: J Biomed Semantics. 2014 Apr 30;5:19. doi: 10.1186/2041-1480-5-19 (PMC4068904; doi:10.1186/2041-1480-5-19)
Supplement: Additional file 3 — The input file used for network visualization analysis using Gephi software. The file includes the data of individuals and related classes of case study 2 extracted from OGSF ontology. [file 2041-1480-5-19-S3.zip]

Archive with 1 entries (1 files):
- 1227067979105860_add3.dot
