# Supplementary material for: The ontology of genetic susceptibility factors (OGSF) and its application in modeling genetic susceptibility to vaccine adverse events
Source: J Biomed Semantics. 2014 Apr 30;5:19. doi: 10.1186/2041-1480-5-19 (PMC4068904; doi:10.1186/2041-1480-5-19)
Supplement: Additional file 3 — The input file used for network visualization analysis using Gephi software. The file includes the data of individuals and related classes of case study 2 extracted from OGSF ontology. [file 2041-1480-5-19-S3.zip › 1227067979105860_add3.dot]

digraph g {
	'haplotype 1 in IRF1 gene' -> "'genetic susceptibility to vaccine adverse event'" [label="'material basis of at some time'(Subclass some)"]
	'A allele of rs839 SNP' -> "'genetic susceptibility to vaccine adverse event'" [label="'material basis of at some time'(Subclass some)"]
	'T allele of rs1801133 SNP' -> "'genetic susceptibility to vaccine adverse event'" [label="'material basis of at some time'(Subclass some)"]
	'T allele of rs1801133 SNP' -> "'MTHFR gene'" [label="isContainedIn(Subclass some)"]
	'A allele of rs839 SNP' -> "'IRF1 gene'" [label="isContainedIn(Subclass some)"]
	'haplotype 1 in IRF1 gene' -> "'A allele of rs839 SNP'" [label="hasContainedInterval(Equivalent class some)"]
	'haplotype 2 in IL4 gene' -> "'C allele of rs2243268 SNP'" [label="hasContainedInterval(Equivalent class some)"]
	'haplotype 2 in IL4 gene' -> "'IL4 gene'" [label="isContainedIn(Subclass some)"]
	'haplotype 2 in IL4 gene' -> "'genetic susceptibility to vaccine adverse event'" [label="'material basis of at some time'(Subclass some)"]
	'C allele of rs2243268 SNP' -> "'IL4 gene'" [label="isContainedIn(Subclass some)"]
	'T allele of rs2070874 SNP' -> "'IL4 gene'" [label="isContainedIn(Subclass some)"]
	'A allele of rs2243290 SNP' -> "'IL4 gene'" [label="isContainedIn(Subclass some)"]
	'G allele of rs9282763 SNP' -> "'IRF1 gene'" [label="isContainedIn(Subclass some)"]
	'haplotype 1 in IRF1 gene' -> "'G allele of rs9282763 SNP'" [label="hasContainedInterval(Equivalent class some)"]
	'haplotype 2 in IL4 gene' -> "'A allele of rs2243290 SNP'" [label="hasContainedInterval(Equivalent class some)"]
	'haplotype 2 in IL4 gene' -> "'T allele of rs2070874 SNP'" [label="hasContainedInterval(Equivalent class some)"]
	'G allele of rs9282763 SNP' -> "'genetic susceptibility to vaccine adverse event'" [label="'material basis of at some time'(Subclass some)"]
	'positive conclusion 2 of genetic susceptibility_trial2' -> "'G allele of rs9282763 SNP'" [label="'is about'"]
	'genetic adverse event association clinical trial 2' -> "'positive conclusion 1 of genetic susceptibility_trial2'" [label="has_specified_output"]
	'positive conclusion 3 of genetic susceptibility_trial2' -> "'systemic adverse event of smallpox vaccination'" [label="'is about'"]
	'positive conclusion 5 of genetic susceptibility_trial1' -> "'haplotype 2 in IL4 gene'" [label="'is about'"]
	'positive conclusion 4 of genetic susceptibility_trial1' -> "'systemic adverse event of smallpox vaccination'" [label="'is about'"]
	'negative conclusion 5 of genetic susceptibility_trial2' -> "'systemic adverse event of smallpox vaccination'" [label="'is about'"]
	'positive conclusion 4 of genetic susceptibility_trial2' -> "'haplotype 1 in IRF1 gene'" [label="'is about'"]
	'positive conclusion 5 of genetic susceptibility_trial1' -> "'systemic adverse event of smallpox vaccination'" [label="'is about'"]
	'positive conclusion 4 of genetic susceptibility_trial1' -> "'haplotype 1 in IRF1 gene'" [label="'is about'"]
	'positive conclusion 4 of genetic susceptibility_trial2' -> "'systemic adverse event of smallpox vaccination'" [label="'is about'"]
	'negative conclusion 5 of genetic susceptibility_trial2' -> "'haplotype 2 in IL4 gene'" [label="'is about'"]
	'positive conclusion 2 of genetic susceptibility_trial1' -> "'systemic adverse event of smallpox vaccination'" [label="'is about'"]
	'positive conclusion 3 of genetic susceptibility_trial1' -> "'systemic adverse event of smallpox vaccination'" [label="'is about'"]
	'positive conclusion 1 of genetic susceptibility_trial2' -> "'systemic adverse event of smallpox vaccination'" [label="'is positive supporting statistical evidence of'"]
	'positive conclusion 1 of genetic susceptibility_trial1' -> "'T allele of rs1801133 SNP'" [label="'is about'"]
	'positive conclusion 3 of genetic susceptibility_trial2' -> "'A allele of rs839 SNP'" [label="'is about'"]
	'positive conclusion 1 of genetic susceptibility_trial2' -> "'T allele of rs1801133 SNP'" [label="'is positive supporting statistical evidence of'"]
	'positive conclusion 2 of genetic susceptibility_trial2' -> "'systemic adverse event of smallpox vaccination'" [label="'is about'"]
	'positive conclusion 1 of genetic susceptibility_trial1' -> "'systemic adverse event of smallpox vaccination'" [label="'is about'"]
	'positive conclusion 3 of genetic susceptibility_trial1' -> "'A allele of rs839 SNP'" [label="'is about'"]
	'positive conclusion 2 of genetic susceptibility_trial1' -> "'G allele of rs9282763 SNP'" [label="'is about'"]
	}
